# Supplementary material for: Analysis of the Frequency of Mutations at Diagnostic Oligonucleotide Sites and Their Impact on the Efficiency of PCR for HIV-1
Source: Microorganisms. 2023 Nov 22;11(12):2838. doi: 10.3390/microorganisms11122838 (PMC10746099; doi:10.3390/microorganisms11122838)
Supplement: Supplementary file 1 [file microorganisms-11-02838-s001.zip]

Archive with 1 entries (1 files):
- microorganisms-2705335-supplementary.pdf
